# Supplementary material for: An Open-Hardware Insemination Device for Small-Bodied Live-Bearing Fishes to Support Development and Use of Germplasm Repositories
Source: Animals (Basel). 2022 Apr 8;12(8):961. doi: 10.3390/ani12080961 (PMC9032428; doi:10.3390/ani12080961)
Supplement: Supplementary file 1 [file animals-12-00961-s001.zip]

Archive with 3 entries (3 files):
- Supplement File S1 SAID control codes.txt
- Supplemental File S2 pressure sensor codes.txt
- Supplementary-Tables & Figures.pdf
