# Supplementary material for: An Open-Hardware Insemination Device for Small-Bodied Live-Bearing Fishes to Support Development and Use of Germplasm Repositories
Source: Animals (Basel). 2022 Apr 8;12(8):961. doi: 10.3390/ani12080961 (PMC9032428; doi:10.3390/ani12080961)
Supplement: Supplementary file 1 [file animals-12-00961-s001.zip › Supplement File S1 SAID control codes.txt]

#include <Adafruit_GFX.h>
#include <Adafruit_GrayOLED.h>
#include <Adafruit_SPITFT.h>
#include <Adafruit_SPITFT_Macros.h>
#include <gfxfont.h>

/*********************************************************************
This is an example for our Monochrome OLEDs based on SH1106 drivers

  Pick one up today in the adafruit shop!
  ------> http://www.adafruit.com/category/63_98

This example is for a 128x64 size display using SPI to communicate
4 or 5 pins are required to interface

Adafruit invests time and resources providing this open source code, 
please support Adafruit and open-source hardware by purchasing 
products from Adafruit!

Written by Limor Fried/Ladyada  for Adafruit Industries.  
BSD license, check license.txt for more information
All text above, and the splash screen must be included in any redistribution
*********************************************************************/

#include <SPI.h>
#include <Wire.h>
#include <Adafruit_GFX.h>
#include <Adafruit_SH1106.h>
#include <Encoder.h>
#include <Servo.h>


// If using software SPI (the default case):
#define OLED_MOSI   9
#define OLED_CLK   10
#define OLED_DC    11
#define OLED_CS    12
#define OLED_RESET 13
#define buttonPin  4

volatile bool full; 
Adafruit_SH1106 display(OLED_MOSI, OLED_CLK, OLED_DC, OLED_RESET, OLED_CS);

Encoder myEnc(2, 3);

Servo myServo;  
#define PIN_SERVO (A0)

void SetStrokePerc(float strokePercentage){
  if ( strokePercentage >= 1.0 && strokePercentage <= 99.0 )
  {
    int usec = 1000 + strokePercentage * ( 2000 - 1000 ) / 100.0 ;
    myServo.writeMicroseconds( usec );
  }
}


void setup()   {                
  Serial.begin(9600); 
  display.begin(SH1106_SWITCHCAPVCC);
  display.clearDisplay();
  delay(2000);  

  
  // text display tests
  display.setTextSize(2);
  display.setTextColor(WHITE);
  display.setCursor(25,10);
  display.println("AGGRC");
  display.setTextSize(1);
  display.println("");
  display.println("");
  display.println("LSU AgCenter");
  
  display.println("Inseminator v1.0");

  display.display();

  delay(1000);

  myServo.attach(PIN_SERVO);

  pinMode(buttonPin, INPUT);
  


  

}


void loop() {

  long int encLast  = myEnc.read();
  int vol=0;
  bool full=false;
  int precServo=10;
  SetStrokePerc(10);
  
  while(1){

    if(encLast > myEnc.read()){
      encLast=myEnc.read();
      vol +=1;
      if( vol > 8){
        vol =8;   
      }
    }

     if(encLast < myEnc.read()){
      encLast=myEnc.read();
      vol -=1;
      if( vol < 0){
        vol =0;   
      }
     }

     precServo= int((vol/0.087)+0.078);
     Serial.print("prec");
     Serial.println(precServo);

     if (digitalRead(buttonPin) == HIGH){
      if(!full){
        SetStrokePerc(10+precServo);
      }
      else{
        SetStrokePerc(5);
        SetStrokePerc(10);
      }
      full=!full;
     }


      display.clearDisplay();
      display.setTextSize(1);
      display.setTextColor(WHITE);
      display.setCursor(0,5);
      display.println("Insert the volume:");
      
      display.setTextSize(3);
      display.setTextColor(WHITE);
      display.setCursor(0,20);
      display.print(vol);
      display.setTextSize(2);
      display.print("uL");
      display.display();
      if(!full){
        display.setTextSize(1);
        display.setCursor(0,50);
        display.println("Empty");
        display.setTextSize(1);
        display.setCursor(90,50);
        display.println("Fill >");
        display.display();
        
      }
      else{
        display.setTextSize(1);
        display.setCursor(0,50);
        display.println("Full");
        display.setTextSize(1);
        display.setCursor(80,50);
        display.println("inject >");
        display.display();
      }

      
      delay(500);
      
    }
    
    SetStrokePerc(10);
  }

  
