# Supplementary material for: An Open-Hardware Insemination Device for Small-Bodied Live-Bearing Fishes to Support Development and Use of Germplasm Repositories
Source: Animals (Basel). 2022 Apr 8;12(8):961. doi: 10.3390/ani12080961 (PMC9032428; doi:10.3390/ani12080961)
Supplement: Supplementary file 1 [file animals-12-00961-s001.zip › Supplemental File S2 pressure sensor codes.txt]

#include <Servo.h>
#include <AMS.h>

Servo myservo;
int StrokeMax;
float pressure;

AMS AMSa(5812, 0x78,0,103);

void setup() {
  myservo.attach(3);
  pinMode(8,INPUT);
  pinMode(4,INPUT);
  pinMode(7, INPUT);
  Serial.begin(9600);
 
}
void SetStrokePerc(float strokePercentage){
  if (strokePercentage >= 1.0 && strokePercentage <=99.0)
  {
    int usec = 1000 + strokePercentage *(2000 - 1000)/100.0;
    myservo.writeMicroseconds( usec );
  
  }
}
void SetStrokeMM(int strokeReq, int strokeMax) {
  SetStrokePerc( ((float)strokeReq)/strokeMax);
  
}
float PressureRead () {
  float Pressure;
  if (AMSa.Available() == true) {
    Pressure = AMSa.readPressure(); //read AMS 5812's pressure data only
    if (isnan(Pressure)) {
      Serial.write("Please check the sensor family name.");
    } 
      else {
        Pressure = Pressure*100;    // pascal
        
        
      }
  } else {
    Serial.write("The sensor did not answer.");
  }
  delay(50);
  return Pressure;
 
}
void loop() {
  

 bool flag=false;
 int time0;
 int timeStamp=0;
 SetStrokePerc(10);
 while(1){
 if(digitalRead(8) == HIGH) {
  if (flag){
    
    Serial.print("time Stamp");
    Serial.print(';');
    Serial.print("position");
    Serial.print(';');
    Serial.println("Pressure");
    delayMicroseconds(100);
    flag=true;
    time0=millis();
  }
  
  
  for (int i=10;i<68; i++){
    SetStrokePerc(i);
    pressure=PressureRead();
    timeStamp=millis()-time0;
    
    Serial.print(timeStamp);
    Serial.print(';');
    Serial.print(i);
    Serial.print(';');
    Serial.println(pressure);
    delayMicroseconds(100);
  }
 }
  
 if(digitalRead(4) == HIGH) {
   
  for (int j=68;j>9; j--){
    SetStrokePerc(j);
    pressure=PressureRead();
    timeStamp=millis()-time0;
    Serial.print(timeStamp);
    Serial.print(';');
    Serial.print(j);
    Serial.print(';');
    Serial.println(pressure);
    delayMicroseconds(100);
  }
  
  }
 
 }
 

}
